# Supplementary material for: RttA, a Zn2-Cys6 transcription factor in Aspergillus fumigatus, contributes to azole resistance
Source: Microbiol Spectr. 2025 Aug 21;13(10):e01810-25. doi: 10.1128/spectrum.01810-25 (PMC12502532; doi:10.1128/spectrum.01810-25)
Supplement: Supplemental tables — Tables S1 to S11. [file spectrum.01810-25-s0006.xlsx]

## Sheet: Supplementary Table 1
Supplementary Table 1. Plasmids used in this study.
Plasmid name	Genotypes and markers	Reference
pSK485	β-rec/six blaster cassette, ampR, ptrA	Obtained from FGSC.	Hartmann, T.; Dümig, M.; Jaber, B.M.; Szewczyk, E.; Olbermann, P.; Morschhäuser, J.; Krappmann, S. Validation of a Self-Excising Marker in the Human Pathogen Aspergillus Fumigatus by Employing the βrec/six Site-Specific Recombination System. Appl. Environ. Microbiol. 2010, 76, 6313–6317.
pSK485-hygro	β-rec/six blaster cassette, ampR, hph.	In this study. ptrA in pSK485 was replaced with hph.
pSK485-hygro-PgpdA	β-rec/six blaster cassette, ampR, hph, gpdA promoter	gpdA promoter was inserted between hph and six site in pSK485-hygro.

## Sheet: Supplementary Table 2
Supplementary Table 2. Primers used in this study.
Name	Sequence (5’ > 3’)	Note
rttA-upORF-F1	ATGCCACCGCGTCGCAGTCATACTAAATCCC	For cDNA amplification and sequencing
rttA-seqR	TGCATATCTGATCTTCGCCGCTGCG	For cDNA amplification and sequencing
pSK485-Hygro-vecF	GTGAGTTCAGGCTTTTTCATGTTTCAAGTTGCAATGACTATC	For pSK485-hygro construction
pSK485-Hygro-vecR	GTCCGAGGGCAAAGGAATAGATGACTCACTACCCGAATGG	For pSK485-hygro construction
pSK485-Hygro-insR	CCATTCGGGTAGTGAGTCATCTATTCCTTTGCCCTCGGAC	For pSK485-hygro construction
pSK485-Hygro-insF	TAGTCATTGCAACTTGAAACATGAAAAAGCCTGAACTCAC	For pSK485-hygro construction
pSK485-hygro-P-vecF	CCGCTTGAGCAGACATCACCCCGCTCACTGCCCGCTTTCC	For pSK485-hygro-PgpdA construction
pSK485-hygro-P-vecR	GCCAATTAGGGAGCTTACGCAAGGCCCATGAGGCCCAGGA	For pSK485-hygro-PgpdA construction
pSK485-hygro-P-insF	TCCTGGGCCTCATGGGCCTTGCGTAAGCTCCCTAATTGGC	For pSK485-hygro-PgpdA construction
pSK485-hygro-P-insR	GGAAAGCGGGCAGTGAGCGGGGTGATGTCTGCTCAAGCGG	For pSK485-hygro-PgpdA construction
rttAblaster-F	GACATCCCTCCTTGGCGTACTAAACAACGCCAAAAACGACTCACTATAGGGCGAATTGGC	For rttA gene deletion
rttAblaster-R	AACTAGCTGTTGAGATCGACTGCCTGTCGTATCCACGACTGGAAAGCGGGCAGTGAGCGG	For rttA gene deletion
rttAOEblast-F	ACATCCCTCCTTGGCGTACTAAACAACGCCAAAACACGACTCACTATAGGGCGAATTGGC	For the insertion of gpdA promoter in the upstream of rttA.
rttAOEblast-R	TTCCGGGATTTAGTATGACTGCGACGCGGTGGCATGGTGATGTCTGCTCAAGCGGGGTAG	For the insertion of gpdA promoter in the upstream of rttA.
rttA-qF	CCACCGCGTCGCAGTCATACTA	For the quantification of the expression of rttA.
rttA-qR	GCTGCCGTTTCTTGCATAACCCA	For the quantification of the expression of rttA.

## Sheet: Supplementary Table 3
Supplementary Table 3. The summary of RNA sequencing data.
sample	raw_reads	raw_bases	clean_reads	clean_bases	error_rate	Q20	Q30	GC_pct
A1159-1	56427564	8.46G	55077112	8.26G	0.03	96.29	91.44	52.85
A1159-2	49878046	7.48G	49153160	7.37G	0.03	96.09	90.99	52.78
A1159-3	74966638	11.24G	73387156	11.01G	0.03	96.55	92.05	53.04
ΔrttA-1	54916578	8.24G	54060204	8.11G	0.03	96.44	91.73	52.96
ΔrttA-3	60653822	9.1G	59776602	8.97G	0.03	96.48	91.84	52.89
ΔrttA-3	43843440	6.58G	43209052	6.48G	0.03	96.66	92.26	52.53
rttAOE-1	49430540	7.41G	48495330	7.27G	0.03	96.53	91.99	52.79
rttAOE-2	62313430	9.35G	60604054	9.09G	0.03	96.9	92.85	52.55
rttAOE-3	53539372	8.03G	52417202	7.86G	0.02	97.38	93.86	52.92

## Sheet: Supplementary Table 4
Supplementary Table 4. The summary of mapping results.
sample	total_reads	total_map	unique_map	multi_map	read1_map	read2_map	positive_map	negative_map	splice_map	unsplice_map	proper_map
A1159-1	55077112	52153431(94.69%)	51754738(93.97%)	398693(0.72%)	25805212(46.85%)	25949526(47.11%)	25784816(46.82%)	25969922(47.15%)	12517221(22.73%)	39237517(71.24%)	49400104(89.69%)
A1159-2	49153160	46413406(94.43%)	46083014(93.75%)	330392(0.67%)	22966465(46.72%)	23116549(47.03%)	22949760(46.69%)	23133254(47.06%)	11471754(23.34%)	34611260(70.42%)	43865778(89.24%)
A1159-3	73387156	69693258(94.97%)	69135105(94.21%)	558153(0.76%)	34385704(46.86%)	34749401(47.35%)	34463638(46.96%)	34671467(47.24%)	17139155(23.35%)	51995950(70.85%)	66211372(90.22%)
ΔrttA-1	54060204	51426422(95.13%)	51095015(94.52%)	331407(0.61%)	25518102(47.2%)	25576913(47.31%)	25462734(47.1%)	25632281(47.41%)	12530086(23.18%)	38564929(71.34%)	48925932(90.5%)
ΔrttA-3	59776602	56951867(95.27%)	56545601(94.59%)	406266(0.68%)	28195325(47.17%)	28350276(47.43%)	28178281(47.14%)	28367320(47.46%)	13870472(23.2%)	42675129(71.39%)	54373050(90.96%)
ΔrttA-3	43209052	41050891(95.01%)	40720991(94.24%)	329900(0.76%)	20260110(46.89%)	20460881(47.35%)	20293495(46.97%)	20427496(47.28%)	10119677(23.42%)	30601314(70.82%)	39070310(90.42%)
rttAOE-1	48495330	45941568(94.73%)	45641750(94.12%)	299818(0.62%)	22764313(46.94%)	22877437(47.17%)	22742852(46.9%)	22898898(47.22%)	10954776(22.59%)	34686974(71.53%)	43645264(90.0%)
rttAOE-2	60604054	57224641(94.42%)	56827209(93.77%)	397432(0.66%)	28092905(46.35%)	28734304(47.41%)	28343746(46.77%)	28483463(47.0%)	13649444(22.52%)	43177765(71.25%)	54182852(89.4%)
rttAOE-3	52417202	49957944(95.31%)	49615164(94.65%)	342780(0.65%)	24541617(46.82%)	25073547(47.83%)	24755099(47.23%)	24860065(47.43%)	12372011(23.6%)	37243153(71.05%)	47476778(90.57%)

## Sheet: Supplementary Table 5
Supplementary Table 5. crRNAs used in this study.
crRNA name	Sequence
rttAgRNA-up	GUGGACAUGGGCCACUCUUG	For cleaving rttA gene
rttAgRNA-down	UCUGGGCCGAAACUAUCACU	For cleaving rttA gene
rttA-pro	AUGAUCUCAGGAAUUAACUC	For cleaving rttA promoter region

## Sheet: Supplementary Table 6
Supplementary Table 6. Results of searching for UPC2 binding site using JASPAR, upstream of rttA.
Matrix ID	Name	Score	Relative score	Sequence ID	Start	End	Strand	Predicted sequence
MA0411.2	MA0411.2.UPC2	9.70785	1	DS499601_dna:supercontig_supercontig:ASM15014v1:DS499601:1091437:1092437:1	96	101	+	ATACGA
MA0411.1	MA0411.1.UPC2	9.70785	0.978454	DS499601_dna:supercontig_supercontig:ASM15014v1:DS499601:1091437:1092437:1	95	101	+	CATACGA
MA0411.2	MA0411.2.UPC2	8.69607	0.963798	DS499601_dna:supercontig_supercontig:ASM15014v1:DS499601:1091437:1092437:1	551	556	+	GTACGA

## Sheet: Supplementary Table 7
Supplementary Table 7. Results of searching for UPC2 binding site using JASPAR, upstream of gttA.
Matrix ID	Name	Score	Relative score	Sequence ID	Start	End	Strand	Predicted sequence
MA0411.2	MA0411.2.UPC2	9.70785	1	DS499601_dna:supercontig_supercontig:ASM15014v1:DS499601:1092958:1093958:1	576	581	+	ATACGA
MA0411.1	MA0411.1.UPC2	9.13594	0.958833	DS499601_dna:supercontig_supercontig:ASM15014v1:DS499601:1092958:1093958:1	575	581	+	AATACGA
MA0411.1	MA0411.1.UPC2	8.65273	0.942255	DS499601_dna:supercontig_supercontig:ASM15014v1:DS499601:1092958:1093958:1	693	699	+	TGAACGA

## Sheet: Supplementary Table 8
Supplementary Table 8. Results of searching for UPC2 binding site using JASPAR, upstream of facC.
Matrix ID	Name	Score	Relative score	Sequence ID	Start	End	Strand	Predicted sequence
MA0411.2	MA0411.2.UPC2	9.70785	1	DS499597_dna:supercontig_supercontig:ASM15014v1:DS499597:81962:82962:-1	201	206	+	ATACGA
MA0411.2	MA0411.2.UPC2	9.70785	1	DS499597_dna:supercontig_supercontig:ASM15014v1:DS499597:81962:82962:-1	740	745	+	ATACGA
MA0411.2	MA0411.2.UPC2	9.70785	1	DS499597_dna:supercontig_supercontig:ASM15014v1:DS499597:81962:82962:-1	884	889	+	ATACGA
MA0411.1	MA0411.1.UPC2	10.3359	1	DS499597_dna:supercontig_supercontig:ASM15014v1:DS499597:81962:82962:-1	200	206	+	TATACGA
MA0411.1	MA0411.1.UPC2	10.3359	1	DS499597_dna:supercontig_supercontig:ASM15014v1:DS499597:81962:82962:-1	739	745	+	TATACGA
MA0411.1	MA0411.1.UPC2	10.3359	1	DS499597_dna:supercontig_supercontig:ASM15014v1:DS499597:81962:82962:-1	883	889	+	TATACGA
MA0411.1	MA0411.1.UPC2	9.66451	0.976967	DS499597_dna:supercontig_supercontig:ASM15014v1:DS499597:81962:82962:-1	350	356	+	TAAACGA
MA0411.2	MA0411.2.UPC2	9.03647	0.975978	DS499597_dna:supercontig_supercontig:ASM15014v1:DS499597:81962:82962:-1	351	356	+	AAACGA
MA0411.1	MA0411.1.UPC2	9.3241	0.965289	DS499597_dna:supercontig_supercontig:ASM15014v1:DS499597:81962:82962:-1	583	589	+	TGTACGA
MA0411.2	MA0411.2.UPC2	8.69607	0.963798	DS499597_dna:supercontig_supercontig:ASM15014v1:DS499597:81962:82962:-1	584	589	+	GTACGA

## Sheet: Supplementary Table 9
Supplementary Table 9. Results of searching for UPC2 binding site using JASPAR, upstream of AFUB_046570.
Matrix ID	Name	Score	Relative score	Sequence ID	Start	End	Strand	Predicted sequence
MA0411.2	MA0411.2.UPC2	9.70785	1	DS499596_dna:supercontig_supercontig:ASM15014v1:DS499596:3665521:3666521:-1	996	1001	+	ATACGA
MA0411.2	MA0411.2.UPC2	9.03647	0.975978	DS499596_dna:supercontig_supercontig:ASM15014v1:DS499596:3665521:3666521:-1	951	956	+	AAACGA
MA0411.1	MA0411.1.UPC2	9.13594	0.958833	DS499596_dna:supercontig_supercontig:ASM15014v1:DS499596:3665521:3666521:-1	995	1001	+	AATACGA
MA0411.1	MA0411.1.UPC2	9.03647	0.955421	DS499596_dna:supercontig_supercontig:ASM15014v1:DS499596:3665521:3666521:-1	950	956	+	CAAACGA

## Sheet: Supplementary Table 10
Supplementary Table 10. Results of searching for UPC2 binding site using JASPAR, upstream of AFUB_099610.
Matrix ID	Name	Score	Relative score	Sequence ID	Start	End	Strand	Predicted sequence
MA0411.2	MA0411.2.UPC2	9.70785	1	DS499603_dna:supercontig_supercontig:ASM15014v1:DS499603:394111:395111:-1	739	744	+	ATACGA
MA0411.1	MA0411.1.UPC2	9.66451	0.976967	DS499603_dna:supercontig_supercontig:ASM15014v1:DS499603:394111:395111:-1	280	286	+	TAAACGA
MA0411.2	MA0411.2.UPC2	9.03647	0.975978	DS499603_dna:supercontig_supercontig:ASM15014v1:DS499603:394111:395111:-1	281	286	+	AAACGA
MA0411.1	MA0411.1.UPC2	9.35276	0.966272	DS499603_dna:supercontig_supercontig:ASM15014v1:DS499603:394111:395111:-1	738	744	+	GATACGA
MA0411.2	MA0411.2.UPC2	8.69607	0.963798	DS499603_dna:supercontig_supercontig:ASM15014v1:DS499603:394111:395111:-1	499	504	+	GTACGA

[truncated: 1 more sheets: Supplementary Table 11]
